# Supplementary material for: Multiomics analysis of Hemsleya ellipsoidea reveals genome evolution and specialized cucurbitacin IIa biosynthesis in a medicinal Cucurbitaceae species
Source: Hortic Res. 2026 Jan 13;13(4):uhaf363. doi: 10.1093/hr/uhaf363 (PMC13091402; doi:10.1093/hr/uhaf363)
Supplement: Web_Material_uhaf363 [file web_material_uhaf363.zip]

Archive with 1 entries (1 files):
- Supplement Table.xlsx
