# Supplementary material for: Multiomics analysis of Hemsleya ellipsoidea reveals genome evolution and specialized cucurbitacin IIa biosynthesis in a medicinal Cucurbitaceae species
Source: Hortic Res. 2026 Jan 13;13(4):uhaf363. doi: 10.1093/hr/uhaf363 (PMC13091402; doi:10.1093/hr/uhaf363)
Supplement: Web_Material_uhaf363 [file web_material_uhaf363.zip › Supplement Table.xlsx]

## Sheet: S1
Supplementary Table 1.Illumina sequencing data statistic
Sample_name	Total_reads	Total_bases	GC_content	Q20	Q30
rawdata	401836610	60275491500	0.3471	0.9622	0.8897
cleandata	401394306	60209145900	0.3472	0.9623	0.8898

## Sheet: S2
Supplementary Table 2. Survey statistic results of H.ellipsoidea
Species	K-mer	K-mer Number	K-mer Depth	Genome Size (M)	Data Size(G)	X	Heterozygous Ratio(%)	Duplication Rati(%)
H.ellipsoidea	19	17211502596	31.85	537.31	27.85	51.83	1.62	59.06

## Sheet: S3
Supplementary Table 3. Statistical information on ONT sequencing data
Rank	Flag	TotalBase		TotalReads	MaxLen	AvgLen	N50	L50	N90	L90	meanQ
>0	all	70547058909		3938828	901321	17910.7	39199	612064	8429	1970845	9.55
>0	pass	64280570935		3425637	311964	18764.5	39821	552025	8852	1748794	10.2
>0	fail	6266487974		513191	901321	12210.8	32603	61636	5726	230846	5.23
>1000	all	70456191163		3765196	901321	18712.5	39241	610906	8527	1961199	9.66
>1000	pass	64225346536		3334822	311964	19259	39849	551332	8919	1743200	10.2
>1000	fail	6230844627		430374	901321	14477.7	32794	61091	5979	225364	5.42
>2000	all	69945459455		3443327	901321	20313.3	39484	604418	9069	1908941	9.68
>2000	pass	63801776238		3069912	311964	20782.9	40073	546032	9433	1701643	10.19
>2000	fail	6143683217		373415	901321	16452.7	33275	59772	6623	212901	5.47
>5000	all	66773982023		2475835	901321	26970.3	40969	564995	12530	1642194	9.67
>5000	pass	61039139737		2227241	311964	27405.7	41481	512154	12853	1476714	10.13
>5000	fail	5734842286		248594	901321	23069.1	35467	53823	10063	167870	5.5
>10000	all	62176117074		1827606	901321	34020.5	43139	510316	17569	1364687	9.68
>10000	pass	57008310292		1659094	311964	34361.1	43553	464741	17805	1238112	10.1
>10000	fail	5167806782		168512	901321	30667.3	38602	46159	15566	127267	5.54

## Sheet: S4
Supplementary Table 4. Chromosome length by Hi - C assembly
Chromosome	Length(bp)	contig number
chr1	46232072	4
chr2	36973431	8
chr3	36737467	3
chr4	32449249	3
chr5	30964488	8
chr6	27833057	5
chr7	44718938	2
chr8	40452430	7
chr9	40187306	6
chr10	39089432	6
chr11	39406264	11
chr12	38766002	4
chr13	43297723	6
chr14	38574740	4

## Sheet: S5
Supplementary Table 5. BUSCO assessment of the genome assembl
Item	Number	Percent(%)
Complete BUSCOs (C)	1543	95.6
Complete and single-copy BUSCOs (S)	1518	94.1
Complete and duplicated BUSCOs (D)	25	1.5
Fragmented BUSCOs (F)	23	1.4
Missing BUSCOs (M)	48	3
Total BUSCO groups searched	1614	100

## Sheet: S6
Supplementary Table 6. Statistics of illumina sequencing data alignment
Type	Number
map_rate	0.9971
Average_depth	51.33
Coverage	0.9726

## Sheet: S7
Supplementary Table 7. Statistics on predicted protein-coding genes
Item	Number
the total number of gene	25230
the average of mRNA_length	4985.33
the average cds_length of per gene	1124.58
the average exon_number of per gene	5.03
the average of exon_length	223.29
the average of intron_length	945.67
the total number of exon	127069
the total number of intron	101839
the total intron length	96306267

## Sheet: S8
Supplementary Table 8 BUSCO evaluation results for gene set
	Assembly		Annotation
	Proteins	Percentage(%)	Proteins	Percentage(%)
Complete BUSCOs (C)	1543	95.6	1545	95.7
Complete and single-copy BUSCOs (S)	1518	94.1	1526	94.5
Complete and duplicated BUSCOs (D)	25	1.5	19	1.2
Fragmented BUSCOs (F)	23	1.4	19	1.2
Missing BUSCOs (M)	48	3	50	3.1
Total BUSCO groups searched	1614	100	1614	100

## Sheet: S9
Supplementary Table 9 Statistics of functional gene annotation results
Item	Count	Percentage
All	23803	1
Annotation	22717	0.9544
Uniprot	21314	0.8954
Pfam	18500	0.7772
GO	16794	0.7055
KEGG	9764	0.4102
Pathway	6216	0.2611
Interproscan	22205	0.9329
NR	19635	0.8249

## Sheet: S10
Supplementary Table 10 Statistics of annotation results for non-coding RNA
Type		Copy	Average length(bp)	Total length(bp)	% of genome
miRNA		120	118	14205	0.002652
tRNA		509	75	38256	0.007142
rRNA	rRNA	266	165	43972	0.008209
	18S	8	1594	12753	0.002381
	28S	9	195	1754	0.000327
	5.8S	6	152	911	0.00017
	5S	243	118	28554	0.00533
snRNA	snRNA	623	113	70378	0.013138
	CD-box	485	105	50846	0.009492
	HACA-box	53	130	6879	0.001284
	splicing	85	149	12653	0.002362

[truncated: 16 more sheets: S11, S12, S13, S14, S15, S16, S17, S18, S19, S20, S21, S22, S23, S24, S25, S26]
